# Supplementary material for: Impact of a “Brain Protection Bundle” in Reducing Severe Intraventricular Hemorrhage in Preterm Infants <30 Weeks GA: A Retrospective Single Centre Study
Source: Children (Basel). 2021 Oct 31;8(11):983. doi: 10.3390/children8110983 (PMC8624779; doi:10.3390/children8110983)
Supplement: Supplementary file 1 [file children-08-00983-s001.zip]

Archive with 1 entries (1 files):
- children-1395758-SI.pdf
